# Supplementary material for: Individual risk factors associated with SARS-CoV-2 infection during Alpha variant in high-income countries: a systematic review and meta-analysis
Source: Front Public Health. 2024 Jul 30;12:1367480. doi: 10.3389/fpubh.2024.1367480 (PMC11319152; doi:10.3389/fpubh.2024.1367480)
Supplement: Supplementary file 1 [file Data_Sheet_1.ZIP]

Archive with 12 entries (12 files):
- SF1_MOOSE_Checklist.pdf
- __MACOSX/._SF1_MOOSE_Checklist.pdf
- SF2_Search Strategy COVID-19.docx
- __MACOSX/._SF2_Search Strategy COVID-19.docx
- SF3_Extended summary of the included studies.xlsx
- __MACOSX/._SF3_Extended summary of the included studies.xlsx
- SF4_Table QA.docx
- __MACOSX/._SF4_Table QA.docx
- SF5_ Detailed meta-analysis and sensivity analysis.docx
- __MACOSX/._SF5_ Detailed meta-analysis and sensivity analysis.docx
- SF6_Diseases list.docx
- __MACOSX/._SF6_Diseases list.docx
