# Supplementary material for: Individual risk factors associated with SARS-CoV-2 infection during Alpha variant in high-income countries: a systematic review and meta-analysis
Source: Front Public Health. 2024 Jul 30;12:1367480. doi: 10.3389/fpubh.2024.1367480 (PMC11319152; doi:10.3389/fpubh.2024.1367480)
Supplement: Supplementary file 1 [file Data_Sheet_1.ZIP › SF3_Extended summary of the included studies.xlsx]

## Sheet: Extraction form meta
No	Extractor Name	Database	First Author	Title	Year of publication	Study design	Study setting (location and period of time)	Study population	Data source	Sample size	Characterizing factors	Factors identified	Estimated effect size	Value	CI 95%	CI 95%	Controled factors	Quality assessment
1	MM	Pubmed	﻿Yizhou Yu	﻿Alzheimer’s and Parkinson’s Diseases Predict Different COVID-19 Outcomes: A UK Biobank Study	2021	﻿Cohort study	UK; tested between 16 March and 26 July 2020	UK biobank cohort tested for covid-19	﻿UK Biobank	13338	Female - 51.4%; mean age - 69y (R:50-84) diabetes - 9.4%; high blood preassure - 43.5%	Parkinson's disease diagnosis (true compared to false)	OR	1.74244	1.33614	2.2723	Full model	7
												Alzheimer’s disease diagnosis (true compared to false)	OR	4.65769	3.47347	6.24565
												Vascular dementia diagnosis (true compared to false)	OR	3.60287	2.40363	5.40044
												Frontotemporal dementia diagnosis (true compared to false)	OR	4.26981	1.23982	14.7049
												History of cancer(s) (true compared to false)	OR	0.835305	0.760307	0.917701
												Waist-to-hip ratio	OR	2.49583	1.61873	3.84818
												Age	OR	0.96807	0.964084	0.972073
												Ethnicity (white compared to minority)	OR	0.711671	0.65443	0.773918
												Sex (male compared to female)	OR	1.09852	1.01555	1.18827
												Household number	OR	1.08081	1.06012	1.1019
												Townsend Social Deprivation Index	OR	1.03794	1.02784	1.04813
												Population density	OR	0.996547	0.994521	0.998578
												Average Household Income (GBP) - 18,000 to 30,999	OR	12389.6	3.55679e-82	Infinite
												31,000 to 51,999	OR	12796.2	3.67348e-82	Infinite
												52,000 to 100,000	OR	11249	3.22929e-82	Infinite
												Greater than 100,000	OR	7535.55	2.16315e-82	Infinite
												Less than 18,000	OR	13540.3	3.88717e-82	Infinite
												College or University degree	OR	1.13643	0.918257	1.40644
												CSEs	OR	1.27224	1.01588	1.59329
												Professional qualifications	OR	1.35305	1.10836	1.65176
												NVQ/HND/HNC	OR	1.33126	1.08386	1.63513
												O levels/GCSEs	OR	1.0435	0.847745	1.28446
												None of the above	OR	1.56669	1.27697	1.92214
2	MM	Pubmed	﻿Giuseppe Mancia	﻿Renin–Angiotensin–Aldosterone System Blockers and the Risk of Covid-19	2020	Case-control	Lombardy, Italy; February 21, 2020 - March 11, 2020	patients with a diagnosis of Covid-19 from Regional Health Authority, age 40 or older	﻿Regional Health Authority	37031	female - 36.7%; ﻿mean age - 68±13; comorbidities yes	ACE inhibitors	OR	﻿0.96	0.87	1.07	﻿drugs and coexisting conditions	7
												ARBs	OR	0.95	0.86	1.05
												Calcium-channel blockers	OR	1.03	0.95	1.12
												Beta-blockers	OR	0.99	0.91	1.08
												Thiazide or thiazide-like diuretics		﻿1.03	0.86	1.23
												Loop diuretics	OR	1.46	1.23	1.73
												Mineralocorticoid-receptor antagonists	OR	0.9	0.75	1.07
												Oral antidiabetic drugs overall	OR	1.07	0.97	1.17
												Insulin		1.37	1.19	1.58
												Lipid-lowering drugs	OR	﻿1.02	0.94	1.1
												Antiplatelet drugs		1.19	1.09	1.3
												Oral anticoagulant agents	OR	1.16	1.04	1.3
												Digitalis		1.24	0.91	1.69
												Nitrates	OR	1.04	0.87	1.24
												Drugs for respiratory disease overall	OR	1.25	1.15	1.36
												Immunosuppressant agents		1.3	1.2	1.42
												Nonsteroidal antiinflammatory drugs	OR	1.06	0.98	1.15
												Cardiovascular disease	OR	﻿1.01	0.91	1.1
												Respiratory diseases	OR	1.37	1.23	1.54
												Kidney disease	OR	1.13	0.94	1.36
												Cancer	OR	1.04	0.94	1.16
												Chronic Related Score
												0	OR	Ref
												1	OR	﻿1.19	1.09	1.31
												2	OR	1.38	1.23	1.54
												3	OR	1.55	1.34	1.78
												4	OR	1.57	1.34	1.84
3	MM	Pubmed	﻿Xiude Fan	Effect of Acid Suppressants on the Risk of COVID-19: A Propensity Score-Matched Study Using UK Biobank	2021	Cohort	England; ﻿March 16 to June 29, 2020	Participants tested for COVID-19 in UK Biobank	UK Biobank	﻿9 469	After PSM: ≥65 years 84%; users 50% non-users 51.2%	Acid supressants	OR	1.06	0.87	1.29	Propensity score-matched: ﻿age, sex, race, body mass index categories, alcohol drinker status, smoking status, upper gastrointestinal diseases, chronic obstructive pulmonary disease, bronchitis/bronchiectasis, emphysema, asthma, heart failure, hypertension, chronic ischemic heart disease, diabetes, renal failure, liver cirrhosis or liver failure, dementia, and acquired immunodeficiency syndrome.	7
												PPIs	OR	1.08	0.89	1.31
												Omeoprazol	OR	1.14	0.92	1.42
												Lansoprazole	OR	0.96	0.84	1.09
												Pantoprazole	OR	0.85	0.52	1.39
												Esomeprazole	OR	1.11	0.94	1.32
												Rbeprazole	OR	0.98	0.79	1.21
												H2RAs	OR	0.95	0.65	1.39
												Ranitidine	OR	0.95	0.65	1.39
												Acid supressants	OR	1.28	0.98	1.69
												PPIs	OR	1.22	0.93	1.6
												Omeoprazol	OR	1.35	1.01	1.82
												Lansoprazole	OR	0.93	0.78	1.11
												Pantoprazole	OR	0.84	0.42	1.68
												Esomeprazole	OR	1.09	0.88	1.35
												Rbeprazole	OR	0.93	0.69	1.24
												H2RAs	OR	1.46	0.9	2.39
												Ranitidine	OR	1.46	0.9	2.39
4	MM	﻿MedRxiv	﻿Sara J. Cromer	﻿Geospatial Analysis of Individual and Community-Level Socioeconomic Factors Impacting SARS-CoV-2 Prevalence and Outcomes	2020	Cohort	﻿New England; February 1, 2020 and June 21, 2020	﻿All individuals who received viral polymerase chain reaction (PCR) testing for SARS-CoV-2 in the MGB system	﻿2014-2018 American Community Survey (ACS) and Mass General Brigham	﻿57 865	﻿Age, mean (SD) = ﻿52.3%; ﻿Female = 56%	﻿Higher logarithm of population density	OR	1.14	1.03	1.27	The full multivariable model is a logistic mixed model including the covariates of the base model with the addition of all census tract-level variables which met FDR-adjusted significance thresholds in the base-plus models. If several variables within a highly related group (e.g. percent of households with ≥ 5 members, percent of household with ≥ 6 members, etc.) each met the FDR-adjusted signifi…	8
												﻿Increase in the percent with higher household occupancy (≥ 5 individuals per household)	OR	﻿2.20	1.13	4.3
												﻿Increased percent with a college education	OR	0.63	0.4	0.99
												Age	OR	1.01	1.01	1.01
												Female	OR	Ref
												Male	OR	1.3	1.24	1.37
												﻿Race/Ethnicity - White, non-Hispanic	OR	Ref
												Black, non-Hispanic	OR	2.62	2.41	2.86
												Asian, non-Hispanic	OR	1.36	1.18	1.56
												Hispanic	OR	2.2	2.02	2.4
												Other	OR	1.82	1.47	2.25
												Language - English	OR	Ref
												Spanish	OR	2.35	2.15	2.56
												Other	OR	1.91	1.71	2.13
												Insurance - Private, non-Medicare	OR	Ref
												Medicare	OR	0.94	0.88	1.01
												Medicaid, MassHealth	OR	1.21	1.13	1.29
												Safety Net/Unlisted	OR	1.24	1.13	1.37
												Per capta testing rate	OR	1288.28	125.72	13201
												% Black, non-Hispanic	OR	1.53	0.96	2.46
												% Asian, non-Hispanic	OR	1.11	0.69	1.79
												% Hispanic	OR	1.3	0.83	2.04
												% Foreign-born	OR	0.8	0.36	1.76
												Insurance, % private, non-Medicare	OR	0.8	0.36	1.76
												%Medicaid, MassHealth	OR	0.5	0.22	1.15
												Population and Population density (Log population density)	OR	1.14	1.03	1.27
												Education, % without high school diploma	OR	1.39	0.67	2.91
												% with college degree	OR	0.63	0.4	0.99
												% unemployed	OR	2.82	0.59	13.52
												% essential workers	OR	0.7	0.43	1.13
												Household occupancy, % households with ≥ 5 members	OR	2.2	1.13	4.3
												Transportation, % work from home	OR	0.6	0.19	1.9
5	MM	﻿MedRxiv	Ariel Israel	﻿Smoking and the risk of COVID-19 in a large observational population study	2020	Cohort	Israel; ﻿beginning of the disease outbreak and until May 16, 2020	Adult patients ﻿who underwent RT-PCR testing for SARS-CoV-2	﻿Clalit Health Services (CHS)	﻿24 906	﻿Cases: Age (median [IQR]) = 39.54 [27.38,58.26]; ﻿female 48.1%. Controls: Age (median [IQR]) = ﻿39.65 [27.55,58.67]; female 48.1%	﻿Never smoker	OR	Ref			multivariable logistic regression accounting for age, gender and ethnicity strata, and the assessed chronic conditions (COPD, asthma, hypertension, obesity, reported arrhythmia, peripheral vascular disease, ischemic heart disease, and malignancy)	8
												﻿Current smoker	OR	﻿0.453	﻿0.405	0.507
												﻿past smoker	OR	﻿0.773	﻿0.693	0.863
												﻿Chronic obstructive pulmonary disease (COPD)	OR	﻿0.880	﻿0.687	1.128
												﻿Asthma	OR	﻿0.766	﻿0.654	0.896
												﻿Hypertension	OR	﻿0.834	﻿0.738	0.941
												﻿Obesity	OR	﻿1.172	﻿1.084	1.267
												﻿Arrhythmia	OR	﻿0.906	﻿0.756	1.085
												﻿Peripheral vascular disease	OR	﻿0.839	﻿0.615	1.146
												﻿Ischemic Heart Disease	OR	﻿0.936	﻿0.791	1.108
												﻿Malignancy	OR	﻿0.788	﻿0.677	0.917
6	MM	Pubmed	﻿Bing Zhang	﻿Case–control study of the association of chronic acid suppression and social determinants of health with COVID‑19 infection	2021	Case-control	﻿California; March 1, 2020 to June 10, 2020	﻿Patients with ≥ 18 who underwent SARS-CoV-2 nasopharyngeal PCR testing at any of the three health systems (UCSF, UCSD, UCLA)	three campuses of the University of California (UC) Health system: San Francisco, San Diego, and Los Angeles	861	﻿≥65 years 80%; female 53.9%; diabetes and immunocompromised were the most prevalent	SARS-CoV2 test month March	OR	Ref			Adjusted to all variables - full model	7
												April	OR	0.81	0.74	0.89
												May	OR	0.67	0.62	0.74
												June	OR	0.79	0.69	0.92
												Male	OR	Ref
												Female	OR	0.89	0.83	0.95
												Not Latinx	OR	Ref
												Latinx	OR	1.25	1.16	1.35
												BMI < 30	OR	Ref
												BMI ≥30	OR	1.11	1.03	1.19
												﻿Gastroesophageal reflux disease yes	OR	0.91	0.84	0.99
												Heart Failure yes	OR	1.15	0.98	1.34
												Stroke yes	OR	0.89	0.75	1.05
												Solid tumor yes	OR	0.86	0.77	0.95
												Dementia yes	OR	1.32	1.09	1.6
												Alcohol use disorder yes	OR	0.81	0.69	0.95
												Healthcare Worker yes	OR	0.94	0.87	1.02
												Social Deprovation Index ≤ 65	OR	Ref
												> 65	OR	1.04	0.97	1.12
												Time spent home ≤ 80	OR	Ref
												> 85.0%	OR	0.96	0.86	1.07
												Public transportation usage ≤ 4.4%	OR	Ref
												> 4.4%	OR	1.1	1.03	1.18
7	MM	Pubmed	﻿Seon Cheol Park	﻿Risk factors for severe acute respiratory syndrome coronavirus 2 (SARS-CoV-2) infections: a nationwide population-based study	2021	Cross-sectional	South Korea;﻿ January 3 and May 31, 2020	All cases tested for SARS-CoV-2 in South Korea, based on insurance claims	﻿Nationwide data of SARS-CoV-2 from ﻿the Ministry of Health and Welfare and the Health Insurance Review and Assessment Service (HIRA) of Korea	﻿219 729	﻿Age, years, median [min, max] = 48.0 [19, 117]; female 52.6%	Male	OR	Ref			Multivariable	6
												﻿Female	OR	﻿1.30	1.24	1.37
												≤65 years	OR	Ref
												>65 years	OR	1.01	0.93	1.09
												Daegu and Gyeonsangbuk-do province yes	OR	﻿6.87	6.55	7.21
												Medical Aid beneficiaries yes	OR	1.99	1.82	2.18
												﻿Charlson Comorbidity Index = 0	OR	Ref
												1	OR	﻿0.79	0.74	0.84
												2	OR	0.7	0.65	0.76
												≥3	OR	0.61	0.56	0.67
												Essential hypertension yes	OR	0.98	0.92	1.05
												﻿Diabetes mellitus yes	OR	1.15	1.01	1.24
												Asthma yes	OR	0.86	0.81	0.92
												COPD yes	OR	0.56	0.49	0.65
												﻿Ischemic heart disease yes	OR	0.77	0.7	0.85
												﻿Congestive heart failure yes	OR	﻿0.72	0.63	0.81
												﻿Cancer yes	OR	0.6	0.53	0.67
												﻿Liver cirrhosis yes	OR	﻿0.53	0.43	0.65
												﻿End-stage renal disease ﻿with dialysis yes	OR	0.18	0.11	0.29
												﻿Inflammatory bowel disease yes	OR	﻿0.51	0.33	0.8
8	MM	Pubmed	﻿Jose L Pablos	﻿Prevalence of hospital PCR- confirmed COVID-19 cases in patients with chronic inflammatory and autoimmune rheumatic diseases	2020	Cohort	﻿Spain; ﻿7 and 17 April 2020	﻿Patients under follow-up in rheumatology departments for hospital positive SARS- CoV-2 PCR results in their reference hospitals	Database of ﻿seven centres pertaining to a public Research network for the Investigation of Inflammation and Rheumatic Diseases (RIER)	29931	﻿All rheumatic diseases: median age ﻿65 (53–78); female 56%. Reference population: median age ﻿﻿55(43-69); female 44%	﻿All rheumatic diseases	OR	1.32	1.15	1.52	﻿Although we cannot calculate the age - adjusted rates	5
												﻿Inflammatory arthritis	OR	1.06	0.91	1.3
												﻿Arthritis ﻿conventional- synthetic disease- modifying antirheumatic drug	OR	1.1	0.8	1.5
												﻿Arthritis ﻿targeted- synthetic disease- modifying antirheumatic drug ﻿biological disease- modifying antirheumatic drug	OR	1.6	1.23	2.1
												﻿Rheumatoid arthritis	OR	0.98	0.76	1.26
												﻿Psoriatic arthritis	OR	0.97	0.67	1.43
												﻿Spondyloarthritis	OR	1.54	1.11	2.13
												﻿Autoimmune or immune-mediated disease	OR	1.92	1.47	2.53
												﻿Autoimmune or immune- mediated diseas non-﻿systemic lupus erythematosus	OR	2.69	1.96	3.69
												﻿Systemic lupus erythematosus	OR	1.07	0.63	1.8
												﻿Polymyalgia rheumatica or giant cell arteritis	OR	2.53	1.62	3.93
9	MM	Pubmed	﻿Kuan-Han H. Wu	Exposure and risk factors for COVID-19 and the impact of staying home on Michigan residents	2021	Case-control	Michingan; ﻿March 1, 2020 and July 29, 2020	﻿Michigan Medicine biorepository participants with valid email,	﻿Michigan Medicine Precision Health COVID-19 Survey	8041	﻿Mean age = 59 years; female = 58.5%; ﻿average BMI = 29 ± 7; ﻿The University of Michigan/Michigan Medicine is in Ann Arbor, which has higher rates of education and salary than national norms	African American vs. European American	OR	3.98	2.21	7.19		5
												Female	OR	Ref
												Male	OR	0.93	0.65	1.32
												Age (unit: 10-year)	OR	0.71	0.64	0.8
												Family members with COVID-19 yes	OR	6.85	3.37	13.91
												People outside the household with COVID-19 yes	OR	2.42	1.21	4.85
												No precaution yes	OR	6.79	2.03	22.66
												Avoiding public transport yes	OR	0.58	0.41	0.84
												Fever yes	OR	13.39	8.67	20.68
												Rhinorrhea yes	OR	2.05	1.3	3.23
												Sore throat yes	OR	2.62	1.75	3.91
												Symptoms duration (unit:week)	OR	1.49	1.29	1.72
												Essential employee yes	OR	3.35	2.37	4.75
												Medical professional yes	OR	3.67	2.44	5.51
												Type 2 diabetes yes	OR	1.8	1.1	2.96	age and sex as covariates
												Respiratory conditions yes	OR	1.47	1.03	2.11
												Congestive heart failure yes	OR	2.22	1.06	4.64
10	MM	Pubmed	﻿Farhaan S. Vahidy	﻿Sex differences in susceptibility, severity, and outcomes of coronavirus disease 2019: Cross- sectional analysis from a diverse US metropolitan area	2021	Analytical cross-sectional	﻿Houston; ﻿March 2 and August 22, 2020	﻿Adult (≥18 years), male and female individuals of all races and ethnicities who were tested	﻿Houston Methodist COVID-19 Surveillance and Outcomes Registry	﻿96 473	﻿Age, mean = 51.2 years; female 59,6%	Female	OR	Ref			﻿Age, race, ethnicity, marital status, insurance type, median income, BMI, smoking and 17 comorbidities included in ﻿Charlson Comorbidity Index (CCI)	6
												male	OR	﻿1.39	1.33	1.45
11	MM	Pubmed	﻿Altug Didikoglu	﻿Early life factors and COVID-19 infection in England: A prospective analysis of UK Biobank participants	2021	Cohort	England; between 16th March 2020 and 21st December 2020	﻿384,816 participants	UK Biobank	﻿43 428	Mean age = 69.37; female 52.74%	Maternal smoking around birth yes	OR	1.1952	1.1306	1.2635	age, sex, higher education, household income, health status, drinking behaviour, smoking behaviour and BMI variables	5
												Breastfed as a baby yes	OR	0.8792	0.8273	0.9343
												Birth month [cosine]	OR	0.9892	0.9553	1.0243
												Birthweight [kg]	OR	0.9149	0.8373	0.9996
12	MM	Pubmed	﻿Farhaan S Vahidy	﻿Racial and ethnic disparities in SARS- CoV-2 pandemic: analysis of a COVID-19 observational registry for a diverse US metropolitan population	2020	Analytical cross-sectional	﻿Houston;5 March and 31 May 2020		﻿COVID-19 Surveillance and Outcomes Registry (CURATOR) at Houston Methodist (HM)	﻿20 228	﻿Mean (SD) age of 49.0 (22) years; female 56%	Age, mean	OR	1	1	1.01	Univariable	5
												﻿Up to 35	OR	Ref
												﻿36–50 years	OR	﻿1.32	1.14	1.54
												51-75	OR	1.29	1.12	1.48
												>75	OR	1.23	1.02	1.49
												Male	OR	Ref
												Female	OR	﻿0.85	0.76	0.94
												White	OR	Ref
												Black	OR	﻿1.55	1.37	1.75
												Asian	OR	1.2	1	1.44
												Mixed/other	OR	1.36	0.88	2.11
												Hispanic	OR	﻿2.02	1.79	2.27
												﻿Median zip household income pentiles
												﻿I: 13 893–50 485	OR	Ref
												II: 50 642–65 805	OR	﻿0.89	0.75	1.04
												III: 65 897–79 869	OR	0.82	0.7	0.96
												IV: 80 039–106 067	OR	0.55	0.46	0.65
												V: 106 415–240 417	OR	0.71	0.6	0.83
												﻿Median population density pentiles
												﻿I: 1.5–1026.6	OR	Ref
												﻿II: 1034.6–2306.3	OR	﻿1.31	1.09	1.58
												III: 2330.8–3328.9	OR	1.45	1.21	1.75
												IV: 3360.1–4665.6	OR	1.71	1.43	2.05
												V: 4742.6–98 025.9	OR	1.76	1.47	2.1
												Medicare	OR	Ref
												﻿Medicaid	OR	﻿0.96	0.73	1.26
												Private/employer- based	OR	0.9	0.79	1.03
												Healthcare exchange	OR	2.02	1.46	2.8
												Self- pay	OR	1.52	1.33	1.75
												Veterans affairs	OR	0.54	0.29	1
												﻿Charlson Comorbidity Index
												0	OR	Ref
												﻿1–2	OR	﻿1.35	1.18	1.54
												3–6	OR	0.1	0.65	1.28
												>6	OR	0.98	0.84	1.13
												﻿Hypertension yes	OR	﻿1.06	0.95	1.17
												﻿Diabetes (without complications) yes	OR	﻿1.40	1.24	1.57
												Obesity yes	OR	0.86	0.76	0.96
13	MM	Pubmed	﻿Wonjun Ji	﻿Effect of Underlying Comorbidities on the Infection and Severity of COVID-19 in Korea: a Nationwide Case-Control Study	2020	Case-control	South Korea; until ﻿May 15, 2020	﻿﻿Participants who received laboratory test of COVID-19 at the Korean HIRA database (n=234,427)	﻿HIRA of Korea	﻿219 961	Cases: age ﻿47.05 ± 19.0; female 59.5%. Controls: age ﻿﻿49.48 ± 19.9; female 52.3%	Diabetes yes	OR	1.206	1.06	1.315	﻿Multivariate model 2, included all comorbidities and other covariates in a single model	7
												Thyroid disease yes	OR	1.064	0.956	1.184
												Cushing syndrome yes	OR	0.511	0.123	2.126
												Osteoporosis yes	OR	1.157	1.049	1.277
												Isolated hypertension yes	OR	0.954	0.884	1.03
												Ischemic heart disease yes	OR	0.803	0.704	0.916
												Heart failure and cardiomyopathy yes	OR	1.028	0.887	1.191
												Valvular heart disease yes	OR	0.8	0.541	1.182
												Cardiac arrhythmia yes	OR	0.89	0.762	1.039
												Chronic upper respiratory disease yes	OR	1.028	0.971	1.087
												Chronic lower respiratory disease yes	OR	0.772	0.724	0.823
												Environmental lung disease yes	OR	0.658	0.357	1.213
												Interstitial lung disease yes	OR	0.547	0.307	0.974
												Chronic respiratory failure and diaphragm palsy yes	OR	0.461	0.036	3.347
												Pulmonary vascular disease yes	OR	0.743	0.404	1.368
												Hypertensive renal disease yes	OR	0.884	0.55	1.42
												Glomerular disease yes	OR	1.07	0.841	1.361
												Renal tubular interstitial disease yes	OR	0.974	0.693	1.369
												History of ARF yes	OR	0.284	0.126	0.637
												CRF and ESRD yes	OR	0.503	0.389	0.651
												Urolithiasis yes	OR	0.85	0.68	1.064
												HBV acute and chronic yes	OR	1.066	0.873	1.302
												HCV acute and chronic yes	OR	0.953	0.579	1.569
												Non-B, non-C hepatitis yes	OR	1.056	0.96	1.162
												Liver cirrhosis yes	OR	0.633	0.449	0.755
												Hepatic failure yes	OR	0.816	0.355	1.878
												Non-infectious disease of upper digestive system yes	OR	0.71	0.656	0.769
												Non-infectious disease of lower digestive system yes	OR	0.883	0.832	0.938
												Pancreatic disease yes	OR	0.525	0.381	0.723
												Biliary disease yes	OR	0.666	0.555	0.799
												Systemic atrophy yes	OR	0.525	0.165	1.673
												Parkinsonism and movement disorder yes	OR	0.981	0.848	1.134
												Alzheimer and degenerative disease yes	OR	0.885	0.758	1.034
												Multiple sclerosis yes	OR	1.364	0.585	3.178
												Epilepsy yes	OR	0.742	0.612	0.9
												Transient cerebral ischemia, stroke, Cerebral hemorrhage yes	OR	0.847	0.757	0.949
												Dementia yes	OR	0.984	0.859	1.126
												Solid organ, except respiratory and thyroid yes	OR	0.682	0.586	0.794
												Respiratory tract yes	OR	0.624	0.425	0.917
												Thyroid cancer yes	OR	0.881	0.694	1.118
												Hematologic yes	OR	0.353	0.174	0.718
												Rheumatoid arthritis yes	OR	1.238	1.054	1.454
												Systemic connective tissue disease yes	OR	0.647	0.464	0.901
												Anemia yes	OR	0.851	0.768	0.944
												Coagulopathy yes	OR	0.957	0.675	1.358
												Bone marrow dysfunction yes	OR	1.211	0.795	1.845
												Obesity yes	OR	0.356	0.113	1.122
												Nutritional deficiency yes	OR	0.93	0.819	1.057
												Mental disorder of substance use yes	OR	1.381	1.084	1.758
												Schizophrenia yes	OR	1.721	1.469	2.017
												Mood disorder yes	OR	0.925	0.841	1.018
												Neurosis yes	OR	0.919	0.845	0.999
												Personality disorder yes	OR	1.122	0.627	2.01
												Mental retardation, Development disorder yes	OR	1.446	0.993	2.105
												Immune deficiency, HIV infection yes	OR	0.659	0.241	1.803
14	MM	Pubmed	﻿Zahra Raisi‑Estabragh	﻿Adverse cardiovascular magnetic resonance phenotypes are associated with greater likelihood of incident coronavirus disease 2019: findings from the UK Biobank	2021	Cohort	﻿UK; ﻿16/03/2020 to 22/08/2020	﻿UKB participants with CMR imaging and COVID-19 testing	UK Biobank	﻿310	﻿Age 63.8 [57.5, 72.1]; female 49%	LVEDVi (ml/m2)	OR	0.97	0.94	1	age, sex, ethnicity, deprivation, body mass index, smoking, diabetes, hypertension, high cholesterol, and prior myocardial infarction	5
												LVESVi (ml/m2)	OR	0.99	0.95	1.04
												LVSVi (ml/m2)	OR	0.94	0.9	0.98
												LVEF (%)	OR	0.95	0.9	1.01
												LVMi (g/m2)	OR	0.96	0.92	1.01
												RVEDVi (ml/m2)	OR	0.97	0.95	1
												RVESVi (ml/m2)	OR	0.95	0.91	1
												RVSVi (ml/m2)	OR	0.97	0.93	1
												RVEF (%)	OR	1.02	0.96	1.07
												T1 (ms)	OR	1	1	1.01
												MRS (%)	OR	0.99	0.94	1.03
												MCS (%)	OR	1.04	0.93	1.17
												GLS (%)	OR	1.18	1.02	1.37
												Torsion (degrees)	OR	0.88	0.6	1.31
												AA AoD (× 10-3 mmHg-1)	OR	1	0.67	1.42
												PDA AoD (× 10-3 mmHg-1)	OR	1.09	0.76	1.52
												ASI (m/s)	OR	0.98	0.95	1.02
15	MM	Pubmed	﻿L. Silvia Muñoz-Price	﻿Racial Disparities in Incidence and Outcomes Among Patients With COVID-19	2020	Cross-sectional	Wisconsin;March 12 to March 31, 2020.	Unique patients tested for COVID-19 at the study health system	﻿Electronic medical records	﻿2595	Mean age (SD) = ﻿53.8 (17.5); female 62,3%	﻿White, Native Hawaiian or Pacific Islander, Native American or Alaska Native, and Asian	OR	Ref			﻿The ORs and 95% CIs were obtained from a model estimated using a generalized estimating equation logit specification that adjusts for clustering at the 9-digit zip code–level of patients’ residence. All models also include a constant term and indicators for comorbidities (categorized as 0, 1-2, ⱖ3, based on presence of diabetes, hypertension, heart disease, lung disease, kidney disease, and canc…	8
												Black race	OR	5.37	3.94	7.29
												﻿Lack of health insurance	OR	Ref
												Enrolled in Medicaid	OR	0.66	0.41	1.08
												﻿Interaction of race × poverty status	OR	0.9	0.49	1.62
												<60	OR	Ref
												≥60	OR	2.04	1.53	2.73
												Women	OR	Ref
												Men	OR	1.55	1.21	2
16	MM	Pubmed	﻿Marc Chadeau-Hyam	﻿Risk factors for positive and negative COVID-19 tests: a cautious and in-depth analysis of UK biobank data	2020	Case-control	UK; 16 March and 18 May 2020	﻿Cohort in-cluding 502 506 volunteers with active consent, aged 40– 69 years at recruitment from 2006 to 2010	UK Biobank	﻿4 509	(Tested) - ﻿Age mean (SD) = 68.64 (8.88); female 51.19%	Age (years)	OR	0.9	0.8	1.02	adjusted to all variables	6
												Female	OR	Ref
												Male	OR	1.12	1.04	1.23
												White	OR	Ref
												Black	OR	1.11	1.03	1.19
												Other	OR	1.14	1.06	1.23
												Education - High	OR	Ref
												Intermediate	OR	1.15	1.05	1.27
												Low	OR	1.23	1.11	1.36
												House	OR	Ref
												Flat	OR	0.97	0.88	1.08
												Own outright	OR	Ref
												Own with a mortgage	OR	1.09	0.99	1.2
												Rent	OR	0.99	0.89	1.08
												Number in household	OR	1.04	0.96	1.13
												Income (GBP) (18,000 to 30,999)	OR	Ref
												Less than 18,000	OR	1.04	0.94	1.15
												31,000 to 51,999	OR	1.01	0.94	1.15
												Greater than 52,000	OR	0.96	0.87	1.07
												Employed (Other)	OR	Ref
												Healthcare worker	OR	1.08	0.99	1.18
												Unemployed	OR	1.02	0.93	1.11
												Retired	OR	1.03	0.92	1.16
												Smoking status - Never	OR	Ref
												Former	OR	1.03	0.95	1.12
												Current	OR	0.94	0.86	1.02
												Alcohol drinker status - Current	OR	Ref
												Former	OR	1.04	0.96	1.12
												Never	OR	0.99	0.91	1.07
												BMI (kg/m2) - <25	OR	Ref
												[25,30[	OR	1.09	0.99	1.2
												[30,40[	OR	1.09	0.99	1.19
												>=40	OR	1.03	0.95	1.12
												Cancer - No	OR	Ref
												Yes	OR	0.93	0.85	1
												Cardiovascular - No	OR	Ref
												Yes	OR	0.94	0.86	1.02
												Hypertension - No	OR	Ref
												Yes	OR	1.02	0.93	1.12
												Diabetes - No	OR	Ref
												Yes	OR	1.06	0.97	1.15
												Respiratory - No	OR	Ref
												Yes	OR	1.01	0.93	1.09
												Autoimmune - No	OR	Ref
												Yes	OR	0.95	0.88	1.03
												Number of medications - 0	OR	Ref
												1	OR	1.03	0.95	1.13
												>1	OR	0.97	0.87	1.07
												NOX (ug/m3)	OR	1.05	0.91	1.21
												PM10 (ug/m3)	OR	0.96	0.87	1.06
												PM2.5 (absorbance/m)	OR	0.95	0.85	1.06
												PM2.5 (ug/m3)	OR	1.16	1	1.33
17	MM	Pubmed	﻿Ehab Hamed	﻿Haematological abnormalities and risk of COVID-19 infection in adult patients attending primary healthcare settings	2020	Cross-sectional	Qatar; 10th of February to 30th of April 2020	﻿All adult patients with a recorded diagnosis of suspected COVID-19 infection attending primary health care settings with documented blood investigations results of more than one week and less than six months before the diagnosis in the electronic medical records system	﻿Electronic medical records from publicly funded primary health care settings	﻿962	Age mean 38.8±11.6 [Median: 36 - Min: 19 - Max: 85)]; female ﻿58.2%	Female	OR	Ref			No	6
												Male	OR	2.56	1.73	3.77
18	MM	Pubmed	﻿Angel Vila- Córcoles	﻿Influence of prior comorbidities and chronic medications use on the risk of COVID-19 in adults: a population- based cohort study in Tarragona, Spain	2020	Cohort	Tarragona, Spain; ﻿1st. March 2020 to 23rd May 2020	﻿Individuals >=50 years old date of birth before 1st. January 1970) affiliated in the 12 participating primary care centres (PCCs) managed by ﻿the Institut Català de la Salut (ICS) in the study area	﻿CAPAMIS Research Database	79083	50-64 years 54%; female 52.4%	﻿Age, sex, residence (﻿Community- dwelling, Nursing- home residence) , vaccinations history (﻿Influenza vaccine in prior autumn, Pneumococcal vaccinated), comorbidities/underlying conditions (﻿Neurological disease, Renal disease, Cancer, Rheumatic disease, Respiratory disease, Cardiac disease, Atrial fibrillation, Liver disease, Diabetes, Hypertension, Hypercholesterolaemia, Obesity, Smoking) and…	HZ				﻿Age, sex, residence, comorbidities/underlying conditions and chronic medications use	8
19	MM	Pubmed	Sachin J Shah	﻿Clinical features, diagnostics, and outcomes of patients presenting with acute respiratory illness: A retrospective cohort study of patients with and without COVID-19	2020	Cohort	San Francisco; ﻿between February 3 and March 31, 2020.	Patients 18 years or older who underwent testing for COVID- 19 within 24 h of presentation to the ED	Medical records; ED documentation	316	Covid-19 positive: ﻿female - 36%; ﻿Age, median (IQR), yr - 63 (50, 75). Covid-19 negative: female - 50%; Age, median (IQR), yr - ﻿62 (43, 72)	﻿Married or partnered	p-value	0.019			Not adjusted ("descriptive and exploratory")	5
												White race	p-value	0.01
												﻿Travel to an area with known community transmission in last 21 days or known COVID exposure 15	p-value	<0.001
												Current smoker	p-value	0.001
												Chronic liver disease	p-value	0.049
												Solid organ transplant	p-value	0.027
20	MM	Pubmed	﻿Rohini Mathur	﻿Ethnic differences in SARS-CoV-2 infection and COVID-19- related hospitalisation, intensive care unit admission, and death in 17 million adults in England: an observational cohort study using the OpenSAFELY platform	2021	Cohort	England; 1º wave: Feb 1 to Aug 3, 2020 - 2º wave: Sept 1 to Dec 31, 2020	﻿Adults aged 18 years and older who were registered with a primary care practice on Feb 1, 2020	﻿OpenSAFELY	﻿17 288 532	Wave 1: Age (mean) 49.8 (18.7), female 49.9%; Wave 2: Age (mean) 49.7 (18.7), female 50%;	All white	OR	Ref			Models adjust for age, sex, deprivation quintile, all pre-specified clinical co-morbidities, categories of BMI, HbA1c, and systolic and diastolic blood pressure, number of primary care consultations in the 12 months prior, and STP region.	7
												All South Asian	OR	2.11	2.06	2.17
												All Black	OR	1.63	1.56	1.71
												All Mixed	OR	1.33	1.13	1.55
												All other	OR	1.64	1.55	1.75
												All Unknown	OR	1.09	1.07	1.11
												British	OR	Ref
												Irish	OR	1.11	0.99	1.24
												Other White	OR	1.42	1.38	1.47
												Indian	OR	2.04	1.97	2.12
												Pakistani	OR	2.49	2.39	2.6
												Bangladeshi	OR	1.67	1.49	1.86
												Other Asian	OR	2.36	2.24	2.48
												Caribbean	OR	1.63	1.56	1.71
												African	OR	1.82	1.72	1.93
												Other Black	OR	1.57	1.41	1.75
												White + Caribbean	OR	1.33	1.13	1.55
												White + African	OR	1.74	1.51	2.04
												White Asian	OR	1.76	1.51	2.04
												Other mixed	OR	1.49	1.31	1.7
												Chinese	OR	1.13	0.95	1.34
												All other ethnic groups	OR	1.87	1.75	1.99
												All white	OR	Ref
												All South Asian	OR	1.54	1.52	1.55
												All Black	OR	1.04	1.02	1.06
												All Mixed	OR	1.12	1.09	1.16
												All other	OR	1.13	1.1	1.16
												All Unknown	OR	1.06	1.05	1.07
												British	OR	Ref
												Irish	OR	0.9	0.86	0.95
												Other White	OR	1.19	1.18	1.21
												Indian	OR	1.47	1.44	1.5
												Pakistani	OR	1.65	1.62	1.68
												Bangladeshi	OR	1.96	1.89	2.04
												Other Asian	OR	1.52	1.48	1.56
												Caribbean	OR	1.07	1.02	1.12
												African	OR	1.05	1.02	1.08
												Other Black	OR	1.12	1.06	1.17
												White + Caribbean	OR	1.12	1.06	1.19
												White + African	OR	1.14	1.06	1.21
												White Asian	OR	1.21	1.13	1.29
												Other mixed	OR	1.14	1.08	1.2
												Chinese	OR	0.6	0.56	0.65
												All other ethnic groups	OR	1.32	1.28	1.36
21	MM	﻿MedRxiv	﻿Eyrun F. Kjetland	﻿Risk factors for community transmission of SARS-CoV-2. A cross-sectional study in 116,678 people.	2020	Case-control	Norway; ﻿January 1st to April 6th 2020.		Questionnaires and lab tests	﻿116 678	﻿Positive cases: ﻿mean age 47.4 (13.9); female ﻿﻿56%. Negative controls: mean age ﻿44.2 (12.9); female ﻿﻿﻿78%	Age in years	OR	1.01	1	1.01	﻿Age and sex	5
												Female	OR	Ref
												Male	OR	1.52	1.27	1.81
												Close contact with infected (the last three weeks before symptoms)	OR	4.56	3.76	5.54
												Close contact with likely infected (the last three weeks before symptoms)	OR	3.13	2.57	3.81
												Chronic disease(s)	OR	0.94	0.76	1.14
												Other disease(s)	OR	0.72	0.58	0.91
												Monthly visit(s) to health services	OR	0.84	0.66	1.07
												Light infection(s) the last 6 months	OR	0.29	0.24	0.34
												Smoker(past or current)	OR	0.87	0.73	1.04
												Fitness: Good	OR	Ref
												Medium	OR	0.78	0.66	0.92
												Poor	OR	0.49	0.33	0.74
												Visit to grocery: 0-3 times*	OR	Ref
												4-10 times*	OR	0.66	0.55	0.78
												More than 11*	OR	0.46	0.31	0.68
												Use of public transport: Not once*	OR	Ref
												1-3 times*	OR	1.15	0.94	1.42
												4-10 times*	OR	1.01	0.79	1.29
												More than 11*	OR	0.93	0.72	1.21
												International flight(s)*	OR	0.89	0.7	1.13
												In crowd(s) of 10-50 people*	OR	0.89	0.7	1.13
												In crowd(s) of more than 50 people*	OR	1.21	1	1.47
												Number os children	OR	0.88	0.81	0.96
												Contact with other's children*	OR	0.77	0.64	0.91
												Pet (cat, dog or other) in household	OR	0.81	0.68	0.97
												Regularly meet people at work	OR	0.52	0.37	0.73
												Work with pupils, clients or patients	OR	0.54	0.45	0.65
												Wash hands 7 times or more per day	OR	0.92	0.74	1.14
												Regularly use hand sanitiser	OR	0.38	0.31	0.46
												Use gloves in private for protection	OR	0.54	0.44	0.66
22	MM	Pubmed	﻿Leonard E Egede	﻿Racial/Ethnic Differences In COVID-19 Screening, Hospitalization, And Mortality In Southeast Wisconsin	2020	Cross-sectional	﻿Wisconsin﻿ ;March 1 to July 10, 2020	﻿Adults tested within the Froedtert/Medical College of Wisconsin Health System who self-reported a race of non-Hispanic White, non-Hispanic Black, or Hispanic	﻿Froedtert and the Medical College of Wisconsin Epic medical record	﻿31 549	Age mean (SD) ﻿52.8% (19.0); female ﻿59.3%	﻿Non-Hispanic White	OR	Ref			﻿Demographics and comorbidities	8
												﻿Non-Hispanic Black	OR	3.65	3.23	4.13
												Hispanic	OR	3.07	2.57	3.66
												Female	OR	Ref
												Male	OR	1.28	1.16	1.41
												Age	OR	1
												﻿Milwaukee County	OR	2.21	1.64	2.99
												Waukesha County	OR	1.71
												Washington/Ozaukee County	OR	1.43
												Racine/Kenosha County	OR	1.96
												Other county/out of state	OR	Ref
												﻿Managed care/commercial	OR	Ref
												Medicare	OR	0.72
												Medicaid	OR	0.8
												Self-pay/uninsured	OR	1.34	1.09	1.64
												Non-smoker	OR	Ref
												Current smoker	OR	0.34
												Former smoker	OR	0.79
												Count of comorbidities 0	OR	Ref
												1-2	OR	0.73
												3-4	OR	0.72
												5+	OR	0.66
23	MM	Pubmed	﻿Claire L. Niedzwiedz	Ethnic and socioeconomic differences in SARS-CoV-2 infection: prospective cohort study using UK Biobank.	2020	Cohort	UK ;﻿16 March 2020 to 3 May 2020	UK Biobank participants tested for SARS-CoV-2	UK Biobank	﻿392 116	﻿60-74 years 24.4%; female 54.9%	﻿Age group at baseline, sex, ethnicity, ﻿Country of birth, Number in household, Education level, ﻿Deprivation quartile, Housing tenure, Urban/rural, Employment status, Manual occupation, ﻿Healthcare worker, Long-standing illness, disability or infirmity, Number of chronic conditions, Overall health rating, BMI category, ﻿Smoking status, ﻿Alcohol consumption	RR				﻿Age group (5-year age bands), sex and assessment centre	7
24	SCP		Jeongkuk Seo	Update on association between exposure to renin-angiotensin-aldosterone system inhibitors and coronavirus disease 2019 in South Korea	2020	Case-control	South Korea, all covid-19 tests until May 15, 2020	Patients with hypertension or heart failure who were tested for COVID-19	National Health Insurance claims of South Korea; COVID-19 patient dataset provided by the KCDC	Case group = 1,644 Control group = 3,288	mean age was 65.5 years, and 2,142 (43.4%) subjects were men.	Exposure to RAAS inhibitors	OR	0.981	0.849	1.135	Adjusted for: diabetes, dyslipidemia, myocardial infarction, stroke, heart failure, liver disease, cancer, chronic obstructive pul- monary disease, asthma, end-stage renal disease with dialysis, immunocompromised status, and Charlson comorbidity index	7
												Exposure to ACE inhibitors	OR	1.074	0.813	1.419
												Exposure to ARBs	OR	0.964	0.837	1.112
25	SCP		Frederick K Ho	Modifiable and non-modifiable risk factors for COVID-19, and comparison to risk factors for influenza and pneumonia: results from a UK Biobank prospective cohort study	2020	Cohort	UK Biobank: England between March 2006 and December 2010 COVID-19 testing: 16 March 2020 to 3 May 2020	UK Biobank with covid-19 testing	UK Biobank	1525 received at least one COVID-19 test, and 518 had confirmed	49–83 years	Current/former smoker	RR	1.39	1.13	1.70	Multivariable adjustment for age, sex, ethnicity and socioeconomic status, BMI, blood pressure, FEV1 and walking pace	7
												High deprivation index	RR	1.45	1.16	1.82
												Male	RR	1.18	0.94	1.50
												Age >65 years	RR	1.18	0.94	1.46
												BMI>30 kg/m2	RR	1.29	1.03	1.61
												High HbA1c	RR	1.29	1.02	1.62
												Low HDL cholesterol	RR	1.27	1.00	1.61
												BP medication	RR	1.34	1.05	1.71
												High cystatin C	RR	1.24	0.98	1.56
												Slow walking pace	RR	1.66	1.23	2.24
												Ethnicity: black	RR	1.87	1.32	2.65
												Low FEV1	RR	1.15	0.88	1.50
26	SCP		Harmony R. Reynolds	Renin–Angiotensin–Aldosterone System Inhibitors and Risk of Covid-19	2020	Observational	New York, March 1 to April 15, 2020	Covid-19 test result and an office, emergency department, or inpatient encounter in the NYU Langone Health system	New York University (NYU) Langone Health electronic health record	12,594 Had test result and an office, emergency department, or inpatient encounter	female 58.5; Imensos: age; sex; race; ethnic group; body-mass index; smoking history; history of hypertension, myocardial infarction, heart failure, diabetes, chronic kidney disease, and obstructive lung dis- ease (e.g., asthma and obstructive pulmonary dis- eases); and other classes of medication	ACE inhibitor	Median Difference	0.1	−4.3	4.5	Adjusted for the following variables — age; sex; race; ethnic group; body-mass index; smoking history; history of hypertension, myocardial infarction, heart failure, diabetes, chronic kidney disease, and obstructive lung dis- ease (e.g., asthma and obstructive pulmonary dis- eases); and other classes of medication	7
												ARB	Median Difference	1.6	−2.6	5.8
												ACE inhibitor or ARB	Median Difference	2.0	−1.4	5.3
												Beta-blocker	Median Difference	−2.7	−6.3	1.0
												Calcium-channel blocker	Median Difference	1.3	−2.2	4.7
												Thiazide diuretic	Median Difference	−0.6	−5.1	3.9
27	SCP		Seung Won Lee	Association between mental illness and COVID-19 susceptibility and clinical outcomes in South Korea: a nationwide cohort study	2020	Cohort	South Korea, test between Jan 1 and May 15, 2020	all individuals aged older than 20 years living in South Korea who underwent a SARS-CoV-2 test during the study period, by medical or KCDC referral	South Korean national health insurance claims database	216 418 participants	age; gender; region of residence; history of diabetes, cardiovascular disease, cerebrovascular disease, chronic obstructive pulmonary disease, asthma, hypertension,or chronic kidney disease; and Charlson comorbidity index.	any mental illness (ICD10): non-affective psychotic disorders (F20–24 and F28–29); affective psychotic disorders (F25, F30–31, F32.3, F33.3); anxiety-related and stress-related disorders (F40–48); alcohol or drug misuse (F10–16, F18–19); mood disorders without psychotic symptoms (F32–34, F38–39, excluding F32.3 and F33.3); eating disorders (F50); and personality disorders (F60–63, F68–69)	OR	1·00	0·93	1·08	Fully adjusted for age; gender; region of residence; history of diabetes, cardiovascular disease, cerebrovascular disease, chronic obstructive pulmonary disease, asthma, hypertension, or chronic kidney disease; and Charlson comorbidity index.	7
												other mental illnes: mood disorders without psychotic symptoms, eating disorders, personality disorders, or anxiety and stress-related disorders.	OR	0.94	0.86	1.02
												severe mental illness: non-affective or affective disorders with psychotic features, which are likely to be characterised by cognitive impairment and social isolation, which could result in not seeking care, poor adherence to treatment, and poor prognosis	OR	1.10	0.99	1.22

## Sheet: QA Case-Control
	NEWCASTLE-OTTAWA QUALITY ASSESSMENT SCALE CASE CONTROL STUDIES
	Note: A study can be awarded a maximum of one star for each numbered item within the Selection and
	Exposure categories. A maximum of two stars can be given for Comparability.
Author	Title	Is the case definition adequate?	Representativeness of the cases	Selection of Controls	Definition of Controls	Comparability of cases and controls on the basis of the design or analysis	Ascertainment of exposure	Same method of ascertainment for cases and controls	Non-Response rate	Total*		1) Is the case definition adequate?			2) Representativeness of the cases
Giuseppe Mancia et al, 2020	﻿Renin–Angiotensin–Aldosterone System Blockers and the Risk of Covid-19	a) yes, with independent validation*	a) consecutive or obviously representative series of cases*	a) community controls*	a) no history of disease (endpoint)*	age* and sex*	a) secure record (eg surgical records)*	a) yes*	c) rate different and no designation	8		a) yes, with independent validation*			a) consecutive or obviously representative series of cases*
Ariel Israel et al, 2020	﻿Smoking and the risk of COVID-19 in a large observational population study	a) yes, with independent validation*	a) consecutive or obviously representative series of cases*	a) community controls*	a) no history of disease (endpoint)*	age* and sex*	a) secure record (eg surgical records)*	a) yes*	c) rate different and no designation	8
Bing Zhang et al, 2021	﻿Case–control study of the association of chronic acid suppression and social determinants of health with COVID‑19 infection	a) yes, with independent validation*	b) potential for selection biases or not stated	a) community controls*	a) no history of disease (endpoint)*	full model**	a) secure record (eg surgical records)*	a) yes*	a) same rate for both groups*	7		b) yes, eg record linkage or based on self reports			b) potential for selection biases or not stated
Kuan-Han H. Wu et al, 2021	Exposure and risk factors for COVID-19 and the impact of staying home on Michigan residents	b) yes, eg record linkage or based on self reports	b) potential for selection biases or not stated	a) community controls*	a) no history of disease (endpoint)*	full model**	a) secure record (eg surgical records)*	b) no	b) non respondents described	5		c) No description
Wonjun Ji et al, 2020	﻿Effect of Underlying Comorbidities on the Infection and Severity of COVID-19 in Korea: a Nationwide Case-Control Study	a) yes, with independent validation*	b) potential for selection biases or not stated	a) community controls*	a) no history of disease (endpoint)*	full model**	a) secure record (eg surgical records)*	a) yes*	c) rate different and no designation	7		3) Selection of Controls		4) Definition of Controls			1) Comparability of cases and controls on the basis of the design or analysis
﻿﻿Marc Chadeau-Hyam et al, 2020	﻿Risk factors for positive and negative COVID-19 tests: a cautious and in-depth analysis of UK biobank data	a) yes, with independent validation*	b) potential for selection biases or not stated	a) community controls*	a) no history of disease (endpoint)*	full model**	b) structured interview where blind to case/control status*	b) no	c) rate different and no designation	6		a) community controls*		a) no history of disease (endpoint)*			a) study controls for _______________ (Select the most important factor.)*
﻿﻿Eyrun F. Kjetland et al, 2020	﻿Risk factors for community transmission of SARS-CoV-2. A cross-sectional study in 116,678 people.	a) yes, with independent validation*	b) potential for selection biases or not stated	a) community controls*	a) no history of disease (endpoint)*	age* and sex*	d) written self report or medical record only	b) no	c) rate different and no designation	5		b) hospital controls		b) no description of source			b) study controls for any additional factor* (This criteria could be modified to indicate specific control for a second important factor.)
Jeongkuk Seo, 2020	Update on association between exposure to renin-angiotensin-aldosterone system inhibitors and coronavirus disease 2019 in South Korea	b) yes, eg record linkage or based on self reports	a) consecutive or obviously representative series of cases*	a) community controls*	a) no history of disease (endpoint)*	age* and sex*	a) secure record (eg surgical records)*	a) yes*	a) same rate for both groups*	6		c) no description
												1) Ascertainment of exposure				2) Same method of ascertainment for cases and controls				3) Non-Response rate
												a) secure record (eg surgical records)*				a) yes*				a) same rate for both groups*
												b) structured interview where blind to case/control status*				b) no				b) non respondents described
												c) interview not blinded to case/control status								c) rate different and no designation
												d) written self report or medical record only
												e) no description

## Sheet: QA Cohort
	NEWCASTLE-OTTAWA QUALITY ASSESSMENT SCALE COHORT STUDIES
	Note: A study can be awarded a maximum of one star for each numbered item within the Selection and
	Outcome categories. A maximum of two stars can be given for Comparability
Author	Title	Representativeness of the exposed cohort	Selection of the non exposed cohort	Ascertainment of exposure	Demonstration that outcome of interest was not present at start of study	Comparability of cohorts on the basis of the design or analysis	Assessment of outcome	Was follow-up long enough for outcomes to occur	Total*		1) Representativeness of the exposed cohort
﻿Yizhou Yu et al, 2021	﻿Alzheimer’s and Parkinson’s Diseases Predict Different COVID-19 Outcomes: A UK Biobank Study	c) selected group of users eg nurses, volunteers	a) drawn from the same community as the exposed cohort*	b) structured interview*	a) yes*	a) study controls for age* and other important factors*	b) record linkage*	a) yes (select an adequate follow up period for outcome of interest)*	7		a) truly representative of the average _______________ (describe) in the community*
﻿Sachin J Shah et al, 2020	﻿Clinical features, diagnostics, and outcomes of patients presenting with acute respiratory illness: A retrospective cohort study of patients with and without COVID-19	c) selected group of users eg nurses, volunteers	a) drawn from the same community as the exposed cohort*	a) secure record (eg surgical records)*	a) yes*	no	b) record linkage*	a) yes (select an adequate follow up period for outcome of interest)*	5		b) somewhat representative of the average ______________ in the community*
﻿Claire L. Niedzwiedz et al, 2020	Ethnic and socioeconomic differences in SARS-CoV-2 infection: prospective cohort study using UK Biobank.	c) selected group of users eg nurses, volunteers	a) drawn from the same community as the exposed cohort*	b) structured interview*	a) yes*	study controls for age* and sex*	b) record linkage*	a) yes (select an adequate follow up period for outcome of interest)*	7		c) selected group of users eg nurses, volunteers
﻿Xiude Fan et al, 2020	Effect of Acid Suppressants on the Risk of COVID-19: A Propensity Score-Matched Study Using UK Biobank	c) selected group of users eg nurses, volunteers	a) drawn from the same community as the exposed cohort*	b) structured interview*	a) yes*	Propensity score-matched - age*, sex*	b) record linkage*	a) yes (select an adequate follow up period for outcome of interest)*	7		d) no description of the derivation of the cohort
﻿﻿Sara J. Cromer et al, 2020	﻿Geospatial Analysis of Individual and Community-Level Socioeconomic Factors Impacting SARS-CoV-2 Prevalence and Outcomes	b) somewhat representative of the average ______________ in the community*	a) drawn from the same community as the exposed cohort*	a) secure record (eg surgical records)*	a) yes*	full model**	b) record linkage*	a) yes (select an adequate follow up period for outcome of interest)*	8
﻿﻿Jose L Pablos et al, 2020	﻿Prevalence of hospital PCR- confirmed COVID-19 cases in patients with chronic inflammatory and autoimmune rheumatic diseases	c) selected group of users eg nurses, volunteers	a) drawn from the same community as the exposed cohort*	a) secure record (eg surgical records)*	a) yes*	no	b) record linkage*	a) yes (select an adequate follow up period for outcome of interest)*	5		b) drawn from a different source
﻿﻿Altug Didikoglu et al, 2021	﻿Early life factors and COVID-19 infection in England: A prospective analysis of UK Biobank participants	c) selected group of users eg nurses, volunteers	a) drawn from the same community as the exposed cohort*	b) structured interview*	a) yes*	no	b) record linkage*	a) yes (select an adequate follow up period for outcome of interest)*	5		c) no description of the derivation of the non exposed cohort
Angel Vila- Córcoles et al, 2020	﻿Influence of prior comorbidities and chronic medications use on the risk of COVID-19 in adults: a population- based cohort study in Tarragona, Spain	b) somewhat representative of the average ______________ in the community*	a) drawn from the same community as the exposed cohort*	a) secure record (eg surgical records)*	a) yes*	age*, sex*	b) record linkage*	a) yes (select an adequate follow up period for outcome of interest)*	8		3) Ascertainment of exposure
﻿Zahra Raisi‑Estabragh et al, 2021	﻿Adverse cardiovascular magnetic resonance phenotypes are associated with greater likelihood of incident coronavirus disease 2019: findings from the UK Biobank	c) selected group of users eg nurses, volunteers	a) drawn from the same community as the exposed cohort*	b) structured interview*	a) yes*	no	b) record linkage*	a) yes (select an adequate follow up period for outcome of interest)*	5		a) secure record (eg surgical records)*
﻿﻿Rohini Mathur et al, 2021	﻿Ethnic differences in SARS-CoV-2 infection and COVID-19- related hospitalisation, intensive care unit admission, and death in 17 million adults in England: an observational cohort study using the OpenSAFELY platform	b) somewhat representative of the average ______________ in the community*	b) drawn from a different source	a) secure record (eg surgical records)*	a) yes*	age*, sex*	b) record linkage*	a) yes (select an adequate follow up period for outcome of interest)*	7		b) structured interview*
Frederick K Ho et al, 2020	Modifiable and non-modifiable risk factors for COVID-19, and comparison to risk factors for influenza and pneumonia: results from a UK Biobank prospective cohort study	b) somewhat representative of the average ______________ in the community*	a) drawn from the same community as the exposed cohort*	a) secure record (eg surgical records)*	a) yes*		b) record linkage*	a) yes (select an adequate follow up period for outcome of interest)*	6		c) written self report
Seung Won Lee et al, 2020	Association between mental illness and COVID-19 susceptibility and clinical outcomes in South Korea: a nationwide cohort study	b) somewhat representative of the average ______________ in the community*	a) drawn from the same community as the exposed cohort*	a) secure record (eg surgical records)*	a) yes*		b) record linkage*	a) yes (select an adequate follow up period for outcome of interest)*	6		d) no description
Harmony R. Reynolds, 2020	Renin–Angiotensin–Aldosterone System Inhibitors and Risk of Covid-19	c) selected group of users eg nurses, volunteers	a) drawn from the same community as the exposed cohort*	a) secure record (eg surgical records)*	a) yes*	a) study controls for age* and other important factors*	b) record linkage*	a) yes (select an adequate follow up period for outcome of interest)*
											4) Demonstration that outcome of interest was not present at start of study
											a) yes*
											b) no
											1) Comparability of cohorts on the basis of the design or analysis
											a) study controls for _____________ (select the most important factor)*
											b) study controls for any additional factor* (This criteria could be modified to indicate specific control for a second important factor.)
											1) Assessment of outcome
											a) independent blind assessment*
											b) record linkage*
											c) self report
											d) no description
											2) Was follow-up long enough for outcomes to occur
											a) yes (select an adequate follow up period for outcome of interest)*
											b) no
											3) Adequacy of follow up of cohorts
											a) complete follow up - all subjects accounted for*
											b) subjects lost to follow up unlikely to introduce bias - small number lost - > ____ % (select an
											adequate %) follow up, or description provided of those lost)*
											c) follow up rate < ____% (select an adequate %) and no description of those lost
											d) no statement

## Sheet: QA Analytical Cross Sectional
	JBI CRITICAL APPRAISAL CHECKLIST FOR ANALYTICAL CROSS SECTIONAL STUDIES
Author	Title	Were the criteria for inclusion in the sample clearly defined?	Were the study subjects and the setting described in detail?	Was the exposure measured in a valid and reliable way?	Were objective, standard criteria used for measurement of the condition?	Were confounding factors identified?	Were strategies to deal with confounding factors stated?	Were the outcomes measured in a valid and reliable way?	Was appropriate statistical analysis used?	Total	Yes
Farhaan S. Vahidy et al, 2021	﻿Sex differences in susceptibility, severity, and outcomes of coronavirus disease 2019: Cross- sectional analysis from a diverse US metropolitan area	Yes	Yes	Yes	Not applicable	Yes	Unclear	Yes	Yes	6	No
﻿Farhaan S Vahidy et al, 2020	﻿Racial and ethnic disparities in SARS- CoV-2 pandemic: analysis of a COVID-19 observational registry for a diverse US metropolitan population	Yes	Yes	Yes	Yes	No	No	Yes	No	5	Unclear
﻿L. Silvia Muñoz-Price et al, 2020	﻿Racial Disparities in Incidence and Outcomes Among Patients With COVID-19	Yes	Yes	Yes	Yes	Yes	Yes	Yes	Yes	8	Not applicable
﻿Ehab Hamed et al, 2020	﻿Haematological abnormalities and risk of COVID-19 infection in adult patients attending primary healthcare settings	Yes	No	Yes	Yes	Yes	Yes	Yes	No	6
﻿Seon Cheol Park et al, 2021	﻿Risk factors for severe acute respiratory syndrome coronavirus 2 (SARS-CoV-2) infections: a nationwide population-based study	Yes	Yes	Yes	Yes	No	No	Yes	Yes	6
﻿Leonard E Egede et al, 2020	﻿Racial/Ethnic Differences In COVID-19 Screening, Hospitalization, And Mortality In Southeast Wisconsin	Yes	Yes	Yes	Yes	Yes	Yes	Yes	Yes	8

## Sheet: QA Prevalence
JBI CRITICAL APPRAISAL CHECKLIST FOR PREVALENCE STUDIES
Title	Was the sample frame appropriate to address the target population?	Were study participants sampled in an appropriate way?	Was the sample size adequate?	Were the study subjects and the setting described in detail?	Was the data analysis conducted with sufficient coverage of the identified sample?	Were valid methods used for the identification of the condition?	Was the condition measured in a standard, reliable way for all participants?	Was there appropriate statistical analysis?	Was the response rate adequate, and if not, was the low response rate managed appropriately?	Total	Yes
											No
											Unclear
											Not applicable

## Sheet: 3Association analysis framework
	SNP	CHR	Position	REF	ALT	OR (95% CI)#
	rs140092351	6	155981368	G	GTTTCTCTAGTTTGGA	1.26(1.25-1.26)
	rs185746179	8	10454905	C	G	9.31(9.02-9.60)
	rs116513329	2	223289251	T	C	1.75(1.74-1.77)
	rs185676038	4	156693714	T	C	3.67(3.60-3.75)
	rs57851811	11	3593767	G	A	6.76(6.57-6.96)
	rs3136704	1	116760121	G	A	1.27(1.26-1.27)
	rs114604127	5	104766343	A	G	3.60(3.53-3.67)
	rs17157068	5	104769909	T	A	3.60(3.53-3.67)
	rs3136705	1	116760778	C	T	1.26(1.26-1.27)
	rs116216210	5	104778099	C	T	3.65(3.57-3.72)
	rs147516281	5	104764190	C	T	3.43(3.36-3.50)
	rs183449680	3	161298089	A	C	2.74(2.69-2.78)
	rs6736835	2	12456403	C	A	1.37(1.36-1.38)
	rs57136622	1	116763294	C	T	1.25(1.25-1.26)
	rs116507383	7	103801852	G	A	11.67(11.20-12.15)
	rs545155578	11	60707601	G	A	4.88(4.75-5.02)
	rs73829811	3	29016667	G	A	3.15(3.09-3.22)
	rs2093932	1	196301196	C	T	0.64(0.63-0.64)
	rs5852036	3	116742271	G	GA	0.81(0.81-0.82)
	rs12950851	17	73460992	C	T	0.84(0.83-0.84)
	rs17092129	8	20171466	G	A	1.78(1.76-1.80)
	rs35746115	17	73460072	C	A	0.84(0.84-0.84)
	rs187093782	8	3903253	G	A	3.28(3.21-3.35)
	rs144529044	11	86985764	T	C	4.75(4.61-4.88)
	rs577534948	10	68834485	A	G	2.79(2.74-2.84)
	rs140078667	6	115120289	C	T	7.55(7.27-7.84)
	rs190536857	14	39033012	A	G	3.31(3.23-3.38)
	rs147259357	6	140161764	T	A	1.79(1.77-1.81)
	rs150289891	6	141057920	A	T	1.81(1.79-1.83)
	rs139351748	14	85804919	G	A	12.5(11.91-13.12)
	rs62560423	9	19003089	T	C	4.00(3.89-4.10)
	rs12133284	1	244827043	A	T	1.18(1.18-1.19)
	rs111896699	10	3114458	T	C	6.78(6.53-7.03)
	rs144254875	10	3112847	C	A	6.78(6.53-7.03)
	rs147826003	10	3112848	T	G	6.78(6.53-7.03)
	rs7071398	10	3112917	C	T	6.78(6.53-7.03)
	rs7082466	10	3112991	T	G	6.78(6.53-7.03)
	rs185485305	3	16832487	T	C	5.16(5.00-5.33)
	rs140402325	6	141057919	G	T	1.77(1.75-1.79)
	rs529076655	7	1724884	A	G	11.99(11.40-12.62)
	rs187234225	18	9686810	A	G	3.72(3.62-3.82)
	rs8116527	20	37334403	G	A	1.14(1.14-1.15)
	rs6011959	20	37329432	G	A	1.14(1.14-1.15)
	rs112050754	10	3115944	C	T	7.43(7.13-7.75)
	rs56248709	3	155325048	T	C	0.82(0.82-0.83)
	rs550697083	18	10975429	C	G	24.43(22.8-26.17)
	rs112981919	15	36445714	T	C	1.77(1.74-1.79)
	rs12641246	4	78366406	A	C	0.83(0.82-0.83)
	rs188530399	14	28772272	C	T	2.06(2.02-2.09)
	rs13346571	19	3609723	A	G	0.89(0.88-0.89)
	rs73121428	1	243918718	T	C	1.30(1.29-1.30)
	rs72936406	2	40503531	G	A	3.41(3.31-3.50)
	rs80066318	13	81397181	T	C	1.36(1.35-1.37)
	rs189399020	19	22492401	G	C	2.29(2.24-2.33)
	rs150253438	6	8890321	T	G	1.48(1.47-1.50)
	rs143530761	10	126437765	T	C	1.39(1.38-1.41)
	rs777777183	20	39638247	C	T	18.21(16.97-19.54)
	rs188871168	4	139777530	T	G	60.48(54.74-66.82)
	rs146326650	1	155325234	G	C	17.3(16.13-18.56)
	rs576644845	16	82841848	G	C	54.05(48.92-59.72)
	rs189933665	9	70777587	C	G	2.25(2.21-2.30)
	rs550396797	19	22507361	C	T	2.21(2.16-2.25)
	rs572764117	2	222735918	T	C	15.31(14.27-16.42)
	rs74050926	11	3864881	G	A	2.03(1.99-2.07)
	rs77101489	6	8903083	A	G	1.43(1.41-1.44)
	rs557947953	19	22497442	A	T	2.13(2.09-2.18)
	rs540774040	7	127170283	T	C	2.15(2.11-2.20)
	rs145434455	3	142288700	C	A	1.90(1.87-1.93)
	rs116736195	5	108709423	G	A	1.40(1.38-1.41)
	rs532901932	9	2417206	G	A	12.8(11.9-13.76)
	rs10418951	19	30316066	G	A	2.06(2.01-2.10)
	rs118178636	22	50172169	T	G	1.33(1.32-1.34)
	rs527660181	17	38832251	G	A	2.92(2.83-3.01)
	rs192732523	12	121770772	T	C	1.88(1.85-1.92)
	rs538762763	1	165538276	A	G	3.93(3.77-4.09)
	rs112340499	1	243887621	G	C	1.22(1.21-1.23)
	rs181349760	4	100715111	G	A	1.47(1.46-1.49)
	rs62436931	6	160913475	T	C	1.10(1.10-1.10)
	rs148375186	10	5274256	G	A	2.02(1.98-2.07)
	rs76944022	10	60053364	T	C	1.64(1.00-1.66)
	rs111699088	10	33306856	T	C	8.78(1.00-9.42)
	rs183205348	3	35220938	A	C	1.79(0.96-2.83)
	rs55884060	17	49365048	T	C	1.08(0.98-1.89)
	rs139513523	3	124121479	G	A	1.83(0.98-1.87)
	rs562951208	1	84861560	A	G	2.21(0.99-2.27)
	rs141778571	1	184754778	C	A	1.93(0.88-1.97)
	rs184148704	4	100702656	G	A	1.49(0.95-1.99)
	rs546652501	17	38816588	A	G	2.49(0.98-3.58)
	rs570488585	3	71095833	T	C	22.76(0.89-29.66)
	rs572212508	2	222948944	G	T	20.89(0.97-28.53)
	rs577244789	17	50315762	G	T	20.93(0.97-23.57)
	rs138241832	3	124127641	T	C	1.84(0.79-1.89)
	rs142930765	1	159120887	C	T	2.16(0.87-2.24)
	rs560311094	6	124228581	A	G	2.42(0.79-2.93)
	rs190451937	2	61587419	G	A	3.92(0.62-4.23)
	rs778419209	18	35704682	T	C	4.86(0.96-6.32)
	rs760313545	15	99699738	A	G	11.06(0.87-12.78)
	rs117797075	9	81387923	C	T	1.24(0.68-1.27)
	rs151022084	9	80646320	T	G	1.10(0.67-1.52)
	rs768135704	18	35948518	G	A	1.39(0.75-1.61)
	rs543918480	6	63846224	C	T	0.77(0.67-1.45)
	rs541954564	15	25692960	C	T	1.10(0.43-1.18)

## Sheet: Transformed Data
	IMPORTANT DETAIL
	In order to insert a suggestion that uses a PivotTable or formula, your data was organized in columns with a single header row.
		No	Extractor Name	Database	First Author	Title	Year of publication	Study design	Study setting (location and period of time)	Study population	Data source	Sample size	Characterizing factors	Factors identified	Estimated effect size	Value	CI 95%	CI 95%2	Controled factors	Quality assessment	Notes
		1	MM	Pubmed	﻿Yizhou Yu	﻿Alzheimer’s and Parkinson’s Diseases Predict Different COVID-19 Outcomes: A UK Biobank Study	2021	﻿Cohort study	UK; tested between 16 March and 26 July 2020	UK biobank cohort tested for covid-19	﻿UK Biobank	13338	Female - 51.4%; mean age - 69y (R:50-84) diabetes - 9.4%; high blood preassure - 43.5%	Parkinson's disease diagnosis (true compared to false)	OR	1.74244	1.33614	2.2723	Full model	7	Infectivity odds ratio
														Alzheimer’s disease diagnosis (true compared to false)	OR	4.65769	3.47347	6.24565
														Vascular dementia diagnosis (true compared to false)	OR	3.60287	2.40363	5.40044
														Frontotemporal dementia diagnosis (true compared to false)	OR	4.26981	1.23982	14.7049
														History of cancer(s) (true compared to false)	OR	0.835305	0.760307	0.917701
														Waist-to-hip ratio	OR	2.49583	1.61873	3.84818
														Age	OR	0.96807	0.964084	0.972073
														Ethnicity (white compared to minority)	OR	0.711671	0.65443	0.773918
														Sex (male compared to female)	OR	1.09852	1.01555	1.18827
														Household number	OR	1.08081	1.06012	1.1019
														Townsend Social Deprivation Index	OR	1.03794	1.02784	1.04813
														Population density	OR	0.996547	0.994521	0.998578
														Average Household Income (GBP) - 18,000 to 30,999	OR	12389.6	3.55679e-82	Infinite			ref?
														31,000 to 51,999	OR	12796.2	3.67348e-82	Infinite
														52,000 to 100,000	OR	11249	3.22929e-82	Infinite
														Greater than 100,000	OR	7535.55	2.16315e-82	Infinite
														Less than 18,000	OR	13540.3	3.88717e-82	Infinite
														College or University degree	OR	1.13643	0.918257	1.40644			The odds ratios for education levels are relative to A-levels. NVQ/HND/HNC, participants who received vocational qualifications such as National Vocational Qualifications (NVQ), Higher National Certificate (HNC) or Higher National Diploma (HND); CSEs, participants with a Certificate of Secondary Education (CSEs); O-levels/GCSEs, participants with either a General Certificate of Secondary Educatio…
														CSEs	OR	1.27224	1.01588	1.59329
														Professional qualifications	OR	1.35305	1.10836	1.65176
														NVQ/HND/HNC	OR	1.33126	1.08386	1.63513
														O levels/GCSEs	OR	1.0435	0.847745	1.28446
														None of the above	OR	1.56669	1.27697	1.92214

## Sheet: Suggestion1
	Number of rows for 'Factors identified ' 'Age'
		Count of Rows
		1

## Sheet: Suggestion2
	Number of rows for 'Field1' '% essential workers'
	If your data changes, be sure to go back to Analyze Data and ask your question again to get an updated answer.
		Count of Rows
		1
